# Supplementary material for: Influence of Print Settings on the Critical Quality Attributes of Extrusion-Based 3D-Printed Caplets: A Quality-by-Design Approach
Source: Pharmaceutics. 2021 Dec 3;13(12):2068. doi: 10.3390/pharmaceutics13122068 (PMC8708825; doi:10.3390/pharmaceutics13122068)
Supplement: Supplementary file 1 [file pharmaceutics-13-02068-s001.zip]

Archive with 1 entries (1 files):
- pharmaceutics-1457986-sup.pdf
